# Supplementary material for: Proof-of-Concept Digital-Physical Workflow for Clear Aligner Manufacturing
Source: Dent J (Basel). 2025 Oct 2;13(10):454. doi: 10.3390/dj13100454 (PMC12563393; doi:10.3390/dj13100454)
Supplement: Supplementary file 1 [file dentistry-13-00454-s001.zip]

Archive with 1 entries (1 files):
- dentistry-3828717-supplementary.pdf
